# Supplementary material for: Influence of Different Cationic Polymer-Based Micelles on the Corneal Behavior and Anti-Cataract Effect of Diosmetin
Source: Pharmaceutics. 2025 Feb 25;17(3):302. doi: 10.3390/pharmaceutics17030302 (PMC11944416; doi:10.3390/pharmaceutics17030302)
Supplement: Supplementary file 1 [file pharmaceutics-17-00302-s001.zip]

Archive with 1 entries (1 files):
- pharmaceutics-3475161-supplementary.pdf
